# Supplementary material for: Dual Role of HNF4α in Colorectal Adenocarcinoma During Carcinogenesis and Metastasis
Source: Cells. 2025 Apr 15;14(8):599. doi: 10.3390/cells14080599 (PMC12025726; doi:10.3390/cells14080599)
Supplement: Supplementary file 1 [file cells-14-00599-s001.zip]

Archive with 1 entries (1 files):
- cells-3500566-supplementary.pdf
